# Supplementary material for: Phytoextraction and Cd Allocation to the Stem of Woody Species Used in Cacao Agroforestry
Source: Plants (Basel). 2025 Apr 2;14(7):1101. doi: 10.3390/plants14071101 (PMC11991088; doi:10.3390/plants14071101)
Supplement: Supplementary file 1 [file plants-14-01101-s001.zip]

Archive with 1 entries (1 files):
- plants-3538865-supplementary.pdf
